# Supplementary material for: Using Sequence Similarity Based on CKSNP Features and a Graph Neural Network Model to Identify miRNA–Disease Associations
Source: Genes (Basel). 2022 Sep 28;13(10):1759. doi: 10.3390/genes13101759 (PMC9602123; doi:10.3390/genes13101759)
Supplement: Supplementary file 1 [file genes-13-01759-s001.zip]

Archive with 1 entries (1 files):
- genes-1876765-supplementary.pdf
